# Supplementary material for: Single nucleotide polymorphisms in a regulatory site of VRN-A1 first intron are associated with differences in vernalization requirement in winter wheat
Source: Mol Genet Genomics. 2018 Jun 5;293(5):1231–43. doi: 10.1007/s00438-018-1455-0 (PMC6153499; doi:10.1007/s00438-018-1455-0)
Supplement: Supplementary file 3 — Supplementary material 3 (XLSX 19 KB) [file 438_2018_1455_MOESM3_ESM.xlsx]

## Sheet: Sheet1
			VRNA1 CNV				Flowering
Line	Name	Location	Mean	SEM	RIP3	Ala180Val	GH_NC	GH_UCD	Growth_chamber	Raleigh_NC
PI627798	IWA8603271	East Azerbaijan Iran	1.3	0	1 SNP	Val	173	NA	132	135
PI620742	SEG95-997	Oregon United States	1.9	0.3	1 SNP	Val	125	114	135	104
PI620751	910231	Oregon United States	2	0	1 SNP	Val	137	119	124	117
PI621463	IWA8608128	Kordestan Iran	2.1	0.1	1 SNP	Val	144	154	133	128
PI627817	IWA8603296	West Azerbaijan Iran	2.3	0	1 SNP	Val	134	106	135	137
PI592114	RIBAND	England United Kingdom	2.3	0.1	1 SNP	Val	184	145	NA	127
PI636141	PI560596-SEL-WCORS	Idaho United States	2.8	0.2	1 SNP	Val	176	170	NA	125
PI621510	IWA8608391	Bakhtaran Iran	2.8	0.1	1 SNP	Val	176	123	140	131
PI583672	SATANTA	Illinois United States	3	0.1	1 SNP	Val	125	95	138	114
PI621185	IWA8607034	West Azerbaijan Iran	3.1	0.1	1 SNP	Val	150	122	170	126
PI622701	IWA8612497	Khorasan Iran	3.1	0.1	1 SNP	Val	176	125	148	NA
PI605389	SAMARA	CV-895	3.2	0.1	1 SNP	Val	101	111	111	98
PI592445	HBF0302-148	Kansas United States	3.2	0.1	1 SNP	Val	160	145	140	110
PI633909	NW99L7083	Nebraska United States	3.3	0.1	1 SNP	Val	165	119	164	NA
PI621887	IWA8609929	Markazi Iran	3.7	0.1	1 SNP	Val	180	NA	NA	137
PI574182	EA9	Montana United States	2.1	0.2	1 SNP	Val	149	NA	142	116
PI573732	FESTIVAL	Ville-de-Paris France	2.1	0.1	1 SNP	Val	163	176	170	123
PI548139	MV._C.33	Budapest Hungary	2.2	0	1 SNP	Val	166	156	172	111
PI378412	1687	Macedonia	2.4	0	1 SNP	Val	179	162	166	146
PI434673	NS50-25	Serbia	2.4	0.1	1 SNP	Val	122	112	121	109
PI434671	NS18-99	Serbia	2.5	0	1 SNP	Val	158	137	161	114
PI542450	H82-710-1	Poland	3	0.1	1 SNP	Val	161	162	NA	119
PI519185	SORT11-32-1145	Bulgaria	3.1	0	1 SNP	Val	167	162	NA	112
PI519132	WA74-18795	Washington United States	3.3	0.1	1 SNP	Val	185	154	NA	136
PI564290	10542-63/87	Tolbukhin Bulgaria	3.3	0.1	1 SNP	Val	181	170	166	116
PI476789	SADOVO_SUPER	Bulgaria	3.4	0.2	1 SNP	Val	133	121	120	110
PI376466	F157-67	Romania	3.4	0.1	1 SNP	Val	157	133	160	115
PI565323	TOSHEVKA	Bulgaria	3.4	0.1	1 SNP	NA	128	119	127	NA
PI372344	NOVOSTEPNIACHKA	Odesa Ukraine	3.5	0.1	1 SNP	Val	175	NA	135	120
PI418571	PRZEVALSKAJA	Kyrgyzstan	3.5	0.1	1 SNP	Val	169	183	NA	119
PI565303	PLISKA	Bulgaria	3.7	0.1	1 SNP	NA	153	118	149	108
PI340685	COUTICHES	France	1.9	0	1 SNP	Val	180	142	NA	123
PI339845	ETENDARD	Loiret France	2	0	1 SNP	Val	192	170	NA	136
PI340737	PPG-1	Moscow Russian Federation	2	0	1 SNP	Val	166	175	NA	141
PI338358	CAMA	Namur Belgium	2	0.1	1 SNP	Val	191	163	163	125
PI316002	PRIMEPI	France	2	0.1	1 SNP	Val	133	108	147	125
PI350972	69Z2.102/85A	Valais Switzerland	2.1	0.1	1 SNP	Val	186	188	NA	137
PI340762	TRIFOLIUM	Copenhagen Denmark	2.1	0.1	1 SNP	Val	149	175	NA	137
PI342612	VADA	Gelderland Netherlands	2.2	0	1 SNP	Val	200	NA	NA	142
PI351268	GRAF_TOERRING_II	Bavaria Germany	2.2	0	1 SNP	Val	167	155	NA	134
PI316424	VIKING	Denmark	2.2	0.1	1 SNP	Val	163	152	157	126
PI338389	DANKOWSKA_BIALA	Poznan Poland	2.8	0	1 SNP	Val	200	NA	NA	137
PI338390	EKA_NOWA	Lodz Poland	2.8	0.1	1 SNP	Val	187	NA	NA	134
PI340690	DJURABL	Former Soviet Union	2.8	0	1 SNP	Val	162	NA	165	123
PI304092	BEZOSTAJA1	Krasnodar Russian Federation	2.9	0	1 SNP	Val	135	124	126	113
PI342606	ESSEX_FLUWEELKAF	Gelderland Netherlands	2.9	0.1	1 SNP	Val	198	195	NA	138
PI323413	VIGORKA37/16	Croatia	2.9	0.1	1 SNP	Val	157	157	164	116
PI315845	HECTOR	South Holland Netherlands	2.9	0	1 SNP	Val	178	170	NA	123
PI355733	ODESSKAJA26	Odesa Ukraine	3	0	1 SNP	Val	154	102	NA	137
PI304090	BARAGAN12	Romania	3.1	0.1	1 SNP	Val	133	143	134	120
PI315851	WODAN	Netherlands	3.1	0.1	1 SNP	Val	193	195	NA	135
PI361981	T2358	Cluj Romania	3.1	0.1	1 SNP	Val	109	135	160	109
PI367078	1744	Ghazni Afghanistan	3.2	0.1	1 SNP	Val	182	NA	157	145
PI283866	SENSATION	New Zealand	2.1	0.1	1 SNP	Val	173	195	NA	129
PI278517	PANSAR	Malmohus Sweden	2.2	0.1	1 SNP	Val	NA	195	NA	145
PI294930	TITSCHA	Bulgaria	2.2	0.1	1 SNP	Val	171	142	169	131
PI197658	EROICA	Malmohus Sweden	2.3	0.1	1 SNP	Val	179	203	157	138
PI221354	HODONISKA_HOLICE	East Slovakia Slovakia	2.4	0.2	1 SNP	Val	165	170	157	135
PI197072	AROS	Malmohus Sweden	2.4	0.1	1 SNP	Val	170	178	NA	137
PI221343	DIOSZEGI_K85/6	Hungary	2.4	0.1	1 SNP	Val	165	144	156	123
PI293918	MICHURINKA	Odesa Ukraine	2.7	0.3	1 SNP	Val	177	139	166	121
PI278491	2447	Uzbekistan	3	0.1	1 SNP	Val	182	143	NA	145
PI285939	DORNBURGER_HEILS_DICKKOPF	Germany	3	0.4	1 SNP	Val	191	190	NA	145
PI262615	TODIRESHTI	Moldova	3.1	0.1	1 SNP	Val	159	142	145	131
PI278627	BELGRADE1	Serbia	3.1	0.1	1 SNP	Val	170	188	NA	129
PI278326	HATVANI1119	Heves Hungary	3.1	0.1	1 SNP	Val	167	154	NA	137
PI262594	VYSOKELITOVSKAYA	Brest Belarus	3.2	0.1	1 SNP	Val	NA	195	NA	139
PI278424	BALAN_DE_FIGANESTI	Romania	3.2	0.1	1 SNP	Val	160	123	154	129
PI285828	ERYTHROSPERMUM917	Kharkiv Ukraine	3.3	0.1	1 SNP	Val	155	195	NA	133
PI285921	STYLOWA	Poland	3.3	0.2	1 SNP	Val	176	195	NA	136
PI201130	ALPINE_NEUZUCHT12	Styria Austria	3.3	0.1	1 SNP	Val	195	195	122	135
PI215628	VAKKA	Hame Finland	3.4	0.2	1 SNP	Val	198	195	NA	132
PI286051	VIESTURA	Poland	3.4	0.1	1 SNP	Val	176	183	NA	145
PI284654	DAKOTA	Serbia	3.4	0.1	1 SNP	Val	158	132	148	125
PI198267	PI198267	New South Wales Australia	3.4	0.1	1 SNP	Val	143	NA	118	112
PI293917	PI293917	Cuba	3.4	0.1	1 SNP	Val	152	134	157	119
PI174629	EPI_D_OR	France	2.1	0.1	1 SNP	Val	183	118	142	137
PI184258	R14	Osjecko-baranjska zu Croatia	2.3	0.1	1 SNP	Val	142	118	164	125
PI193112	MARIVAL	France	2.3	0.1	1 SNP	Val	156	195	138	131
PI192273	PIATTI	Austria	2.4	0	1 SNP	Val	177	162	NA	138
PI174653	HYBRIDE_DU_JONCQUOIS	Nord France	2.4	0.1	1 SNP	Val	181	135	NA	NA
PI171063	4282	Sakarya Turkey	2.6	0	1 SNP	Val	103	103	107	124
PI174649	HYBRIDE_DE_BONNANCE	Nord France	2.6	0.1	1 SNP	Val	190	203	168	130
PI107302	GALWAY_LAND_WHEAT	Galway Ireland	2.7	0.1	1 SNP	Val	171	181	NA	139
PI193070	PRIMA	Namur Belgium	2.7	0	1 SNP	Val	166	165	158	135
PI157569	ESHIMA_NO.55	Kyonggi Korea, South	2.7	0.1	1 SNP	Val	89	113	61	119
PI183380	NORIN10	Iwate Japan	3	0.3	1 SNP	Val	101	115	100	95
PI195545	HOHENAUER	Austria	3.4	0.2	1 SNP	Val	107	90	58	93
PI600835	BRAWNY	Kansas United States	3.5	0.1	1 SNP	Val	133	105	128	NA
PI180581	HAUTERS_II	Rhineland-Palatinate Germany	3.5	0	1 SNP	Val	172	NA	NA	136
PI184857	LOOSDORFER_WINTERWEIZEN	Lower Austria Austria	3.5	0	1 SNP	Val	132	113	137	127
PI192701	SAXO	Malmohus Sweden	3.6	0.1	1 SNP	Val	181	195	NA	138
PI94489	PI94489	Qashqadaryo Uzbekistan	3.7	0.2	1 SNP	Val	196	195	NA	131
PI94505	PI94505	Kharkiv Ukraine	3.8	0.1	1 SNP	Val	157	187	112	138
CItr16860	CAR933	La Araucania Chile	2	0	1 SNP	Val	143	NA	147	123
CItr17104	CAR1179	La Araucania Chile	2.1	0.1	1 SNP	Val	152	164	140	123
CItr16273	CAR346	La Araucania Chile	2.1	0	1 SNP	Val	160	126	165	129
CItr16003	CAR76	La Araucania Chile	2.1	0	1 SNP	Val	175	177	161	131
CItr16198	CAR271	La Araucania Chile	2.1	0	1 SNP	Val	172	NA	NA	129
CItr16205	CAR278	La Araucania Chile	2.1	0	1 SNP	Val	161	117	130	123
CItr15192	DUBRAVA	Croatia	2.2	0	1 SNP	Val	150	114	158	105
CItr17128	CAR1203	La Araucania Chile	2.2	0.1	1 SNP	Val	139	142	153	123
CItr16058	CAR131	La Araucania Chile	2.2	0.1	1 SNP	Val	157	150	NA	125
PI87987	RAINUGI	Hamgyong Puk Korea, North	2.3	0	1 SNP	Val	141	106	116	108
CItr16338	CAR411	La Araucania Chile	2.8	0	1 SNP	Val	190	NA	NA	128
PI57157	CI7104	Georgia	3	0.1	1 SNP	Val	134	107	149	117
CItr14156	LOGAN	Ohio United States	3.1	0.1	1 SNP	Val	154	190	170	121
PI65564	COLOGNA_VENETO	Lombardy Italy	3.1	0.1	1 SNP	Val	179	159	NA	125
PI73322	KANARSKAIA	Azerbaijan	3.1	0.1	1 SNP	Val	106	98	120	117
CItr15225	JO-03045	Finland	3.1	0	1 SNP	Val	178	195	NA	134
CItr11862	OAC104	Ontario Canada	3.2	0	1 SNP	Val	163	134	141	119
PI64109	KOOPERATORKA	Odesa Ukraine	3.2	0.1	1 SNP	Val	157	NA	145	125
CItr15069	CI15069	Malmohus Sweden	3.3	0.1	1 SNP	Val	194	159	NA	137
PI94380	66BSR	Erevan Armenia	3.4	0.2	1 SNP	Val	130	103	137	122
PI94464	PI94464	Ukraine	3.7	0.3	1 SNP	Val	181	192	NA	137
PI183383	NORIN25	Shimane Japan	1.2	0.1	3 SNP	Ala	77	87	75	87
PI641755	#N/A	Indiana United States	1.1	0	3 SNPs	Ala	68	83	67	87
PI592441	HBF0290-146	Kansas United States	1.2	0	3 SNPs	Ala	117	100	125	92
PI627629	IWA8603046	Khorasan Iran	1.2	0.1	3 SNPs	Ala	96	108	122	120
PI574316	KM720-92	South Moravia Czech Republic	1.3	0	3 SNPs	Ala	117	145	128	119
PI481726	PI481726	Bumthang Bhutan	1.2	0	3 SNPs	Ala	104	102	70	99
PI559535	KM716-1-90	South Moravia Czech Republic	1.2	0	3 SNPs	Ala	143	104	NA	131
PI499964	KU1523	Azerbaijan	1.3	0.1	3 SNPs	Ala	107	102	95	117
PI384009	#N/A	Iwate Japan	1.3	0	3 SNPs	Ala	110	100	111	94
PI559524	KM600-3-90	South Moravia Czech Republic	1.6	0.3	3 SNPs	Ala	131	111	136	118
PI476765	536IIC-72	Soviet Union	1.2	0	3 SNPs	Ala	123	107	113	105
PI244858	VIVENZA	Italy	1.3	0	3 SNPs	Ala	81	103	93	89
